# Supplementary material for: The Use of an Air-Inflated Pillow for Assisted Recovery After General Anaesthesia in Horses: A Preliminary Study
Source: Animals (Basel). 2025 Feb 15;15(4):564. doi: 10.3390/ani15040564 (PMC11852072; doi:10.3390/ani15040564)
Supplement: Supplementary file 1 [file animals-15-00564-s001.zip]

Archive with 1 entries (1 files):
- animals-3444610-supplementary.mp4
